# Supplementary material for: The Impact of Respiratory Symptoms on the Risk of Serious Bacterial Infection in Febrile Infants < 60 Days Old
Source: J Clin Med. 2023 Jul 12;12(14):4636. doi: 10.3390/jcm12144636 (PMC10380775; doi:10.3390/jcm12144636)
Supplement: Supplementary file 1 [file jcm-12-04636-s001.zip]

Archive with 1 entries (1 files):
- jcm-2445871-supplementary.pdf
